# Supplementary material for: Effects of Yeast Culture on Lamb Growth Performance, Rumen Microbiota, and Metabolites
Source: Animals (Basel). 2025 Mar 5;15(5):738. doi: 10.3390/ani15050738 (PMC11899153; doi:10.3390/ani15050738)
Supplement: Supplementary file 1 [file animals-15-00738-s001.zip]

Archive with 2 entries (2 files):
- supplemental figure.pdf
- Supplementary table.xlsx
