# Supplementary material for: Effects of Yeast Culture on Lamb Growth Performance, Rumen Microbiota, and Metabolites
Source: Animals (Basel). 2025 Mar 5;15(5):738. doi: 10.3390/ani15050738 (PMC11899153; doi:10.3390/ani15050738)
Supplement: Supplementary file 1 [file animals-15-00738-s001.zip › Supplementary table.xlsx]

## Sheet: Table S1
Table S1 Differences in rumen tissue structure
Item	CON	9%YC	P-value
papilla height （um）	1925.98±211.52	2759.45±255.15	0.037
papilla width（um）	417.17±24.05	489.24±14.09	0.023
Muscle layer thickness（um2）	969.07±41.77	1025.16±56.75	0.43

## Sheet: Table S2
Table S2 Differences in rumen bacterial phyla (Abundance >1%) and genera (top 20)
Item	CON	9%YC	P-value
Phylum level
Bacteroidetes	49.41±7.73	52.85±4.40	0.741
Firmicutes	26.33±2.86	29.79±3.62	0.481
Proteobacteria	1.83±0.21	2.85±0.61	0.133
Fibrobacteres	0.56±0.10	3.60±1.14	0.025
Euryarchaeota	2.50±1.97	0.25±0.07	0.379
Spirochaetes	1.70±0.36	1.13±0.43	0.354
Chytridiomycota	1.05±0.71	0.20±0.09	0.362
Genus level
Prevotella	29.94±6.16	36.91±3.59	0.417
Bacteroides	4.16±0.73	4.01±0.43	0.876
Clostridium	2.19±0.41	4.28±0.64	0.035
Ruminococcus	2.33±0.92	2.87±0.55	0.665
Fibrobacter	0.53±0.09	3.39±1.15	0.032
Methanobrevibacter	2.38±1.90	0.21±0.07	0.379
Alistipes	1.47±0.11	1.00±0.42	0.388
Treponema	1.49±0.34	0.88±0.49	0.337
Butyrivibrio	1.20±0.26	0.78±0.19	0.278
Selenomonas	0.99±0.54	0.97±0.47	0.977
Eubacterium	0.60±0.09	0.93±0.25	0.218
Roseburia	0.17±0.02	1.40±1.17	0.403
Dialister	0.21±0.13	1.03±0.39	0.072
Alloprevotella	0.66±0.12	0.27±0.07	0.04
Phocaeicola	0.43±0.05	0.053±0.07	0.272
Succiniclasticum	0.49±0.05	0.45±0.13	0.726
Lachnoclostridium	0.42±0.09	0.47±0.10	0.736
Parabacteroides	0.45±0.03	0.41±0.05	0.481
Anaerolactibacter	0.27±0.09	0.43±0.16	0.39
Pseudoprevotella	0.34±0.06	0.32±0.08	0.898

## Sheet: Table S3
Table S3 Differences in carbohydrate-active enzymes
Item	CON	9%YC	P-value
AA	6533.40±1276.99	5163.33±485.27	0.170
CBM	132718.80±5148.45	117916±4684.54	0.691
CE	34580.40±2771.90	38194.33±485.27	0.154
GH	308544.80±18793.45	319301.17±8122.77	0.303
GT	298957.00±12282.21	301968.33±8178.89	0.971
PL	8400.00±599.30	9357.2±411.38	0.783
AA, auxiliary activities; CBM, carbohydrate-binding modules; CE, carbohydrate esterase; GH, glycoside hydrolases; GT, glycosyl transferases; PL, polysaccharide lyases
